# Supplementary material for: Three-Dimensional Modeling of Camelus dromedarius T Cell Receptor Gamma (TRG)_Delta (TRD)/CD1D Complex Reveals Different Binding Interactions Depending on the TRD CDR3 Length
Source: Antibodies (Basel). 2025 May 29;14(2):46. doi: 10.3390/antib14020046 (PMC12189835; doi:10.3390/antib14020046)
Supplement: Supplementary file 1 [file antibodies-14-00046-s001.zip]

Archive with 10 entries (9 files):
- antibodies-3511851-supplementary/Suppl.Mat.Fig.Tab/
- antibodies-3511851-supplementary/Suppl.Mat.Fig.Tab/Figure S1.pdf
- antibodies-3511851-supplementary/Suppl.Mat.Fig.Tab/Figure S2 blood.jpg.OK.pdf
- antibodies-3511851-supplementary/Suppl.Mat.Fig.Tab/Figure S3.jpg.OK.pdf
- antibodies-3511851-supplementary/Suppl.Mat.Fig.Tab/Figure S4 A, B, C, D copy.ok.pdf
- antibodies-3511851-supplementary/Suppl.Mat.Fig.Tab/Figure.S5.StructureAssessment.pdf
- antibodies-3511851-supplementary/Suppl.Mat.Fig.Tab/LegendsToSuppFig.Tables10apr2025.pdf
- antibodies-3511851-supplementary/Suppl.Mat.Fig.Tab/Table S1.pdf
- antibodies-3511851-supplementary/Suppl.Mat.Fig.Tab/Table S2.pdf
- antibodies-3511851-supplementary/Suppl.Mat.Fig.Tab/Table S3.pdf
